# Supplementary material for: Transcriptomic and Physiological Analyses for the Role of Hormones and Sugar in Axillary Bud Development of Wild Strawberry Stolon
Source: Plants (Basel). 2024 Aug 13;13(16):2241. doi: 10.3390/plants13162241 (PMC11359144; doi:10.3390/plants13162241)
Supplement: Supplementary file 1 [file plants-13-02241-s001.zip › Supplementary table.xlsx]

## Sheet: Table S1
Table S1. Quality of RNA sequencing
Sample	Raw_reads (Gb)	Clean_reads (Gb)	Total_map (%)	Unique_map (%)	Q20 (%)	Q30 (%)
RB_rep1	6.96	6.8	95.33	92.47	97.76	93.63
RB_rep2	6.85	6.54	93.8	90.98	97.92	94.08
RB_rep3	6.86	6.6	94.71	91.9	97.87	93.92
DB_rep1	6.76	6.6	94.17	91.67	97.8	93.82
DB_rep2	6.73	6.42	92.4	89.86	97.66	93.55
DB_rep3	6.78	6.49	92.83	90.06	97.58	93.37
MS_rep1	6.68	6.56	93.96	91.31	97.7	93.44
MS_rep2	6.8	6.62	90.72	88.12	97.73	93.57
MS_rep3	6.81	6.68	94.83	92.33	97.68	93.47
PS_rep1	6.72	6.57	94.15	91.12	97.7	93.41
PS_rep2	6.66	6.56	88.69	86.02	97.89	93.93
PS_rep3	6.77	6.66	92.38	89.51	97.73	93.54
SSB_rep1	6.84	6.7	94.71	92.01	97.55	93.16
SSB_rep2	6.9	6.77	92.29	89.58	97.86	93.86
SSB_rep3	6.77	6.57	94.35	91.79	97.74	93.61

## Sheet: Table S2
Table S2. The content of 14 phytohormones (ng/g)
Code	Compound name	Sampling part
		RB	DB	MS	PS	SSB
1	Indole-3-acetic acid	6.75 ± 1.39	7.76 ± 0.39	17.92 ± 0.76	8.42 ± 0.64	10.40 ± 0.14
2	3-Indolebutyric acid	27.77 ± 2.09	24.45 ± 1.53	21.93 ± 1.44	23.05 ± 1.38	23.51 ± 0.52
3	Indole-3-carboxylic acid	12.13 ± 1.59	9.49 ± 1.12	7.20 ± 0.42	8.98 ± 0.76	14.15 ± 1.03
4	Indole-3-carboxaldehyde	50.34 ± 3.40	24.69 ± 2.05	18.79 ± 0.64	57.96 ± 2.49	46.66 ± 1.57
5	Isopentenyl adenosine	7.10 ± 0.06	6.60 ± 0.55	4.68 ± 0.09	4.10 ± 0.09	4.77 ± 0.09
6	trans-Zeatin-riboside	30.71 ± 1.77	7.79 ± 0.44	4.40 ± 0.22	6.34 ± 0.34	8.38 ± 0.16
7	Methyl jasmonate	4.46 ± 2.22	3.98 ± 1.63	2.02 ± 1.40	5.58 ± 1.23	6.32 ± 1.50
8	N-Jasimonic acid isoleucine	171.36 ± 28.27	116.76 ± 8.26	44.99 ± 17.47	314.71 ± 39.77	140.87 ± 4.61
9	Dihydrojasmonic acid	1.53 ± 0.14	0.81 ± 0.10	1.42 ± 0.65	2.47 ± 0.37	1.82 ± 0.12
10	Jasmonic acid	726.84 ± 60.73	172.29 ± 16.95	109.92 ± 41.54	648.74 ± 68.71	315.59 ± 15.77
11	GibberellinA4	1.37 ± 0.54	0.40 ± 0.29	0.57 ± 0.28	0.26 ± 0.09	0.70 ± 0.05
12	1-Aminocyclopropanecarboxylic acid	57323.84 ± 4162.51	50472.50 ± 3011.47	37488.05 ± 920.63	35125.52 ± 1748.87	48702.26 ± 1215.90
13	Abscisic acid	459.32 ± 6.45	598.93 ± 50.46	590.19 ± 10.62	653.13 ± 47.82	596.06 ± 33.51
14	Salicylic acid	37980.51 ± 544.46	38026.80 ± 1560.25	25853.71 ± 2014.73	30076.69 ± 1449.78	31463.02 ± 397.16

## Sheet: Table S3
Table S3. The categorization of the 41 key genes
Category	Count	Landing number	Gene name	Swissprot	Eggnog	Nr	GO		KEGG
Auxin and cytokinin-related genes	6	evm.TU.chr1.730	ABP19a	Auxin-binding protein ABP19a GN=ABP19A OS=Prunus persica (Peach) PE=3 SV=1	Auxin-binding protein	auxin-binding protein ABP19a-like [Fragaria vesca subsp.vesca]	GO:0009733	response to auxin	ko04075	Plant hormone signal transduction
		evm.TU.chr1.732	ABP19b	Auxin-binding protein ABP19b GN=ABP19B OS=Prunus persica (Peach) PE=3 SV=1	Auxin-binding protein	auxin-binding protein ABP19b-like [Fragaria vesca subsp.vesca]	GO:0009733	response to auxin	ko04075	Plant hormone signal transduction
		evm.TU.chr1.726	ABP20	Auxin-binding protein ABP20 GN=ABP20 OS=Prunus persica (Peach) PE=2 SV=1	Auxin-binding protein	auxin-binding protein ABP19a-like [Fragaria vesca subsp.vesca]	GO:0009733	response to auxin	ko04075	Plant hormone signal transduction
		evm.TU.chr3.316	LOG1	Cytokinin riboside 5'-monophosphate phosphoribohydrolase LOG1 GN=LOG1 OS=Arabidopsis thaliana (Mouse-ear cress) PE=1 SV=1	Cytokinin-activating enzyme working in the direct activation pathway. Phosphoribohydrolase that converts inactive cytokinin nucleotides to the biologically active free-base forms	cytokinin riboside5&apos;-monophosphate phosphoribohydrolase LOG1-like [Fragaria vesca subsp.vesca]	GO:0009736	cytokinin-activated signaling pathway	/	/
		evm.TU.chr7.1341	ARF9	Auxin response factor 9 GN=ARF9 OS=Arabidopsis thaliana (Mouse-ear cress) PE=1 SV=1	Auxin response factors (ARFs) are transcriptional factors that bind specifically to the DNA sequence 5'-TGTCTC-3' found in the auxin-responsive promoter elements (AuxREs)	auxin response factor9-like [Fragaria vesca subsp.vesca]	GO:0009733	response to auxin	ko04075	Plant hormone signal transduction
		evm.TU.chr6.1874	PIN1b	Auxin efflux carrier component 1b GN=OsJ_32878 OS=Oryza sativa subsp. japonica (Rice) PE=2 SV=1	May act as a component of the auxin efflux carrier	auxin efflux carrier component1b [Prunusmume]	GO:0060918/GO:0010252	auxin transport/auxin homeostasis	ko02000	Transporters
Sugar-related genes	11	evm.TU.chr7.564	SPL8	Squamosa promoter-binding-like protein 8 GN=SPL8 OS=Arabidopsis thaliana (Mouse-ear cress) PE=1 SV=2	Squamosa promoter-binding-like protein	squamosa promoter-binding-like protein8-like [Fragaria vesca subsp.vesca]	GO:0007049	cell cycle	/	/
		evm.TU.chr6.3000	MSI4	WD-40 repeat-containing protein MSI4 GN=F3P11.12 OS=Arabidopsis thaliana (Mouse-ear cress) PE=1 SV=3	Histone-binding protein RBBP4 or subunit C of CAF1 complex	WD-40 repeat-containing protein MSI4-like [Fragaria vesca subsp.vesca]	/	/	ko04218	Cellular senescence
		evm.TU.chr4.2883	Glucan endo-1,3-beta-glucosidase 3	Glucan endo-1,3-beta-glucosidase 3 GN=At2g01630 OS=Arabidopsis thaliana (Mouse-ear cress) PE=1 SV=2	Belongs to the glycosyl hydrolase 17 family	glucanendo-1,3-beta-glucosidase3-like [Fragaria vesca subsp.vesca]	/	/	/	/
		evm.TU.chr6.3529	Glucan endo-1,3-beta-glucosidase 3	Glucan endo-1,3-beta-glucosidase 3 GN=At2g01630 OS=Arabidopsis thaliana (Mouse-ear cress) PE=1 SV=2	Belongs to the glycosyl hydrolase 17 family	glucanendo-1,3-beta-glucosidase3-likeisoform2 [Fragaria vesca subsp.vesca]	/	/	/	/
		evm.TU.chr1.424	Glucan endo-1,3-beta-glucosidase 8	Glucan endo-1,3-beta-glucosidase 8 GN=At1g64760 OS=Arabidopsis thaliana (Mouse-ear cress) PE=1 SV=2	Plant protein of unknown function (DUF936)	uncharacterized protein LOC101301592 [Fragaria vesca subsp.vesca]	/	/	/	/
		evm.TU.chr4.921	Alpha-1,4 glucan phosphorylase L isozyme	Alpha-1,4 glucan phosphorylase L isozyme, chloroplastic/amyloplastic OS=Ipomoea batatas (Sweet potato) PE=2 SV=1	Phosphorylase is an important allosteric enzyme in carbohydrate metabolism. Enzymes from different sources differ in their regulatory mechanisms and in their natural substrates. However, all known phosphorylases share catalytic and structural properties	alpha-1,4glucanphosphorylaseL-2isozyme,chloroplastic/amyloplastic-like [Fragaria vesca subsp.vesca]	/	/	/	/
		evm.TU.chr1.1516	Glucan endo-1,3-beta-glucosidase 1	Glucan endo-1,3-beta-glucosidase 1 OS=Arabidopsis thaliana (Mouse-ear cress) PE=1 SV=3	Belongs to the glycosyl hydrolase 17 family	glucanendo-1,3-beta-glucosidase13-like [Fragaria vesca subsp.vesca]	/	/	/	/
		evm.TU.chr6.2206	Glucomannan 4-beta-mannosyltransferase 9	Glucomannan 4-beta-mannosyltransferase 9 GN=F17C15.180 OS=Arabidopsis thaliana (Mouse-ear cress) PE=2 SV=1	Glucomannan 4-beta-mannosyltransferase 9-like	glucomannan4-beta-mannosyltransferase9-like [Fragaria vesca subsp.vesca]	/	/	/	/
		evm.TU.chr2.1196	SWEET1	Bidirectional sugar transporter SWEET1 GN=SWEET1 OS=Arabidopsis thaliana (Mouse-ear cress) PE=1 SV=1	Mediates both low-affinity uptake and efflux of sugar across the membrane	bidirectional sugar transporter SWEET1-like [Fragaria vesca subsp.vesca]	GO:0008643	carbohydrate transport	ko02000	Transporters
		evm.TU.chr6.358	SFP2	Sugar transporter ERD6-like 18 GN=SFP2 OS=Arabidopsis thaliana (Mouse-ear cress) PE=2 SV=1	Belongs to the major facilitator superfamily. Sugar transporter (TC 2.A.1.1) family	solute carrier family22 member4-like [Fragaria vesca subsp.vesca]	GO:0008643	carbohydrate transport	ko02000	Transporters
		evm.TU.chr5.2124	CSLD3	Cellulose synthase-like protein D3 GN=T17B22.26 OS=Arabidopsis thaliana (Mouse-ear cress) PE=1 SV=1	Belongs to the glycosyltransferase 2 family	cellulose synthase-like proteinD3-like [Fragaria vesca subsp.vesca]	/	/	ko01003	Glycosyltransferases
Transcription factors	24	evm.TU.chr1.246	YABBY 5	Axial regulator YABBY 5 GN=YAB5 OS=Arabidopsis thaliana (Mouse-ear cress) PE=2 SV=1	Axial regulator YABBY	axial regulator YABBY5-like [Fragaria vesca subsp.vesca]	/	/	ko03000	Transcription factors
		evm.TU.chr3.1574	YABBY 2	Putative axial regulator YABBY 2 GN=YAB2 OS=Arabidopsis thaliana (Mouse-ear cress) PE=2 SV=1	YABBY protein	putative axial regulator YABBY2-like [Fragaria vesca subsp.vesca]	/	/	ko03000	Transcription factors
		evm.TU.chr3.1547	TCP4	Transcription factor TCP4 GN=K15M2.17 OS=Arabidopsis thaliana (Mouse-ear cress) PE=2 SV=1	Transcription factor TCP4-like	transcription factor TCP4-like [Fragaria vesca subsp.vesca]	/	/	ko03000	Transcription factors
		evm.TU.chr6.1782	TCP4	Transcription factor TCP4 GN=K15M2.17 OS=Arabidopsis thaliana (Mouse-ear cress) PE=2 SV=1	transcription factor	transcription factor TCP4-like [Fragaria vesca subsp.vesca]	/	/	ko03000	Transcription factors
		evm.TU.chr5.1395	TCP15	Transcription factor TCP15 GN=TCP15 OS=Arabidopsis thaliana (Mouse-ear cress) PE=2 SV=1	Transcription factor	transcription factor TCP14-like [Fragaria vesca subsp.vesca]	GO:0008283	cell population proliferation	ko03000	Transcription factors
		evm.TU.chr3.484	TCP2	Transcription factor TCP2 GN=TCP2 OS=Arabidopsis thaliana (Mouse-ear cress) PE=2 SV=1	Transcription factor TCP2-like	transcription factor TCP2-like [Fragaria vesca subsp.vesca]	/	/	ko03000	Transcription factors
		evm.TU.chr5.30	YABBY 1	Axial regulator YABBY 1 GN=F4L23.30 OS=Arabidopsis thaliana (Mouse-ear cress) PE=1 SV=1	Axial regulator YABBY 1-like	axial regulator YABBY1-like [Fragaria vesca subsp.vesca]	/	/	ko03000	Transcription factors
		evm.TU.chr2.3287	EXL3	GDSL esterase/lipase EXL3 GN=EXL3 OS=Arabidopsis thaliana (Mouse-ear cress) PE=2 SV=1	GDSL-like Lipase/Acylhydrolase	uncharacterized protein LOC101306013 [Fragaria vesca subsp.vesca]	/	/	ko03000	Transcription factors
		evm.TU.chr6.3091	AIL1	AP2-like ethylene-responsive transcription factor AIL1 GN=AIL1 OS=Arabidopsis thaliana (Mouse-ear cress) PE=2 SV=1	AP2-like ethylene-responsive transcription factor	AP2-likeethylene-responsivetranscriptionfactorAIL1-like [Fragaria vesca subsp.vesca]	/	/	ko03000	Transcription factors
		evm.TU.chr4.396	AIL5	AP2-like ethylene-responsive transcription factor AIL5 GN=AIL5 OS=Arabidopsis thaliana (Mouse-ear cress) PE=2 SV=2	AP2-like ethylene-responsive transcription factor	AP2-like ethylene-responsive transcription factor AIL5-like [Fragaria vesca subsp.vesca]	GO:0050793	regulation of developmental process	ko03000	Transcription factors
		evm.TU.chr2.2804	ANT	AP2-like ethylene-responsive transcription factor ANT GN=T28I19.30 OS=Arabidopsis thaliana (Mouse-ear cress) PE=1 SV=2	AP2-like ethylene-responsive transcription factor	AP2-like ethylene-responsive transcription factor ANT-like [Fragaria vesca subsp.vesca]	GO:0010073	meristem maintenance	ko03000	Transcription factors
		evm.TU.chr5.356	CRF2	Ethylene-responsive transcription factor CRF2 GN=F9D16.220 OS=Arabidopsis thaliana (Mouse-ear cress) PE=1 SV=1	ethylene-responsive transcription factor	ethylene-responsive transcription factor CRF2-like [Fragaria vesca subsp.vesca]	GO:0043565	sequence-specific DNA binding	ko03000	Transcription factors
		evm.TU.chr2.3443	ZHD5	Zinc-finger homeodomain protein 5 GN=F22H5.4 OS=Arabidopsis thaliana (Mouse-ear cress) PE=1 SV=1	Zinc-finger homeodomain protein	ZF-HD homeobox protein At4g24660-like [Fragaria vesca subsp.vesca]	GO:0046983	protein dimerization activity	ko03000	Transcription factors
		evm.TU.chr2.3397	BLH11	BEL1-like homeodomain protein 11 GN=BLH11 OS=Arabidopsis thaliana (Mouse-ear cress) PE=2 SV=1	BEL1-like homeodomain protein	BEL1-like homeodomain protein 11-likeisoform2 [Fragaria vesca subsp.vesca]	/	/	ko03000	Transcription factors
		evm.TU.chr7.1834	BLH9	BEL1-like homeodomain protein 9 GN=At5g02030 OS=Arabidopsis thaliana (Mouse-ear cress) PE=1 SV=1	BEL1-like homeodomain protein	BEL1-like homeodomain protein 9-like [Fragaria vesca subsp.vesca]	GO:0009888	tissue development	ko03000	Transcription factors
		evm.TU.chr7.2620	GRF7	Growth-regulating factor 7 GN=GRF7 OS=Arabidopsis thaliana (Mouse-ear cress) PE=2 SV=1	Growth-regulating factor	uncharacterized protein LOC101310465 [Fragaria vesca subsp.vesca]	GO:0048367	shoot system development	ko03000	Transcription factors
		evm.TU.chr1.715	GRF5	Growth-regulating factor 5 GN=GRF5 OS=Arabidopsis thaliana (Mouse-ear cress) PE=1 SV=1	Growth-regulating factor	growth-regulating factor1-like [Fragaria vesca subsp.vesca]	/	/	ko03000	Transcription factors
		evm.TU.chr1.1574	GRF1	Growth-regulating factor 1 GN=GRF1 OS=Arabidopsis thaliana (Mouse-ear cress) PE=1 SV=1	Growth-regulating factor	growth-regulating factor1-like [Fragaria vesca subsp.vesca]	/	/	ko03000	Transcription factors
		evm.TU.chr6.1376	GRF4	Growth-regulating factor 4 GN=GRF4 OS=Arabidopsis thaliana (Mouse-ear cress) PE=2 SV=1	Growth-regulating factor	growth-regulating factor4-like [Fragaria vesca subsp.vesca]	/	/	ko03000	Transcription factors
		evm.TU.chr6.3093	GRF5	Growth-regulating factor 5 GN=GRF5 OS=Arabidopsis thaliana (Mouse-ear cress) PE=1 SV=1	Growth-regulating factor	growth-regulating factor5-like [Fragaria vesca subsp.vesca]	GO:0048367	shoot system development	ko03000	Transcription factors
		evm.TU.chr2.2807	GRF6	Growth-regulating factor 6 OS=Oryza sativa subsp. japonica (Rice) PE=2 SV=2	Growth-regulating factor	growth-regulating factor6-like [Fragaria vesca subsp.vesca]	/	/	ko03000	Transcription factors
		evm.TU.chr1.1311	DOF5.8	Dof zinc finger protein DOF5.8 GN=DOF5.8 OS=Arabidopsis thaliana (Mouse-ear cress) PE=2 SV=1	ZINC FINGER protein	dof zincfinger protein DOF3.4-like [Fragaria vesca subsp.vesca]	/	/	ko03000	Transcription factors
		evm.TU.chr6.683	SCR	Protein SCARECROW GN=SCR OS=Ipomoea nil (Japanese morning glory) PE=1 SV=1	Belongs to the GRAS family	protein SCARECROW-like [Fragaria vesca subsp.vesca]	GO:0030154	cell differentiation	ko03000	Transcription factors
		evm.TU.chr4.2361	PAN	Transcription factor PERIANTHIA GN=PAN OS=Arabidopsis thaliana (Mouse-ear cress) PE=1 SV=1	transcription factor	transcription factor HBP-1b (c1)-like [Fragaria vesca subsp.vesca]	GO:0090567	reproductive shoot system development	ko03000	Transcription factors

## Sheet: Table S4
Table S4. List of primer pairs used for qRT-PCR
Landing number	Gene name	Primer sequence（5´→3´）	Tm (℃)	Product size (bp)
FnGADPH	GADPH	F: CCCAAGTAAGGATGCCCCCATGTTCG	59	117
		R: TTGGCAAGGGGAGCAAGACAGTTGGTAG	59
evm.TU.chr2.2569	YUC4	F: TGGGTTCGTTGAAGGGCC	59.886	86
		R: AAGGGACGCCATGGTTGG	59.964
evm.TU.chr2.2113	YUC10	F: TCAGCCGGCTCGAAATCC	59.813	126
		R: TGTGGGGGAGCTCACAGA	59.796
evm.TU.chr6.1874	PIN1b	F: GGTGGAGCTGCTCACCAG	60.047	131
		R: GTGGAGGTGCTCGAACCC	60.047
evm.TU.chr6.903	LAX2	F: GCTGCAGAGAAGCCACCA	59.967	124
		R: AGTTGGTCATGCTGGCCC	59.964
evm.TU.chr7.1341	ARF9	F: TCAACCGCGGAGGCATTT	59.967	132
		R: GCAAGACACCGAACCCCA	59.888
evm.TU.chr3.361	GH3.6	F: GCCCAACTCCGATCCCAC	60.125	83
		R: GCCTTGGCGGTACACACT	59.968
evm.TU.chr2.2353	ILL6	F: TTGTGGCCGTCAGAGCTG	59.969	88
		R: TGCATTTTGCCGGCAACC	59.97
evm.TU.chr3.316	LOG1	F: GTGATTGCATGGGCGCAG	59.896	135
		R: GTGACGCGCATCTGGACT	60.126
evm.TU.chr1.726	ABP20	F: ACAGCTCCAGAAGGCCCT	60.204	84
		R: GCCTAGGCCGGAGAACAC	59.813
evm.TU.chr6.358	SFP2	F: AGTTGCGCTGCAGTGTCT	59.89	150
		R: ACAATGAGCGAGCGAGCA	59.737
evm.TU.chr2.1196	SWEET1	F: CTCCGTCGTGGCTTTGGT	59.969	110
		R: AGAGAGGCGAGCCGTACA	60.045

## Sheet: Table S5
Table S5. qRT-PCR validated the expression levels of genes in the three types of buds
Landing number	Gene name	Sample	Gene ct1	GADPH ct2	ct1-ct2=△ct1	△△ct	-△△ct	2^-△△ct
evm.TU.chr2.2569	YUCCA4	DB_rep1	31.5323	24.3851	7.14719	0.317191	-0.317191	0.802631
		DB_rep2	30.2576	24.4381	5.81948	-1.01052	1.01052	2.01464
		DB_rep3	30.3634	24.2668	6.0966	-0.733399	0.733399	1.66255
		SSB_rep1	32.2833	25.7501	6.53315	-0.296843	0.296843	1.22845
		SSB_rep2	29.9133	25.8567	4.05658	-2.77342	2.77342	6.83724
		SSB_rep3	31.211	25.7006	5.51042	-1.31958	1.31958	2.49593
		RB_rep1	29.5202	27.5478	1.97243	-4.85757	4.85757	28.9917
		RB_rep2	29.6763	27.3575	2.31888	-4.51112	4.51112	22.8025
		RB_rep3	30.2367	27.4435	2.79326	-4.03674	4.03674	16.4127
evm.TU.chr2.2113	YUCCA10	DB_rep1	30.9496	24.3851	6.56455	6.51977	-6.51977	0.0108982
		DB_rep2	30.6164	24.4381	6.1783	6.13352	-6.13352	0.0142438
		DB_rep3	30.9626	24.2668	6.69575	6.65097	-6.65097	0.00995083
		SSB_rep1	31.6916	25.7501	5.94145	5.89667	-5.89667	0.0167852
		SSB_rep2	31.4313	25.8567	5.57463	5.52985	-5.52985	0.0216446
		SSB_rep3	31.8681	25.7006	6.16745	6.12267	-6.12267	0.0143513
		RB_rep1	31.9525	27.5478	4.40467	4.35989	-4.35989	0.0487015
		RB_rep2	31.3834	27.3575	4.02591	3.98112	-3.98112	0.0633231
		RB_rep3	31.5069	27.4435	4.0634	4.01862	-4.01862	0.0616985
evm.TU.chr6.1874	PIN1b	DB_rep1	31.2601	24.3851	6.87496	0.197704	-0.197704	0.871937
		DB_rep2	30.9323	24.4381	6.49417	-0.183089	0.183089	1.13531
		DB_rep3	30.9441	24.2668	6.67725	0	0	1
		SSB_rep1	31.8177	25.7501	6.06762	-0.609638	0.609638	1.52588
		SSB_rep2	31.5924	25.8567	5.73573	-0.94152	0.94152	1.92055
		SSB_rep3	31.271	25.7006	5.57042	-1.10684	1.10684	2.15373
		RB_rep1	33.382	27.5478	5.83424	-0.84301	0.84301	1.79379
		RB_rep2	33.3436	27.3575	5.98612	-0.691139	0.691139	1.61456
		RB_rep3	33.2597	27.4435	5.81627	-0.860987	0.860987	1.81628
evm.TU.chr6.903	LAX2	DB_rep1	24.6625	24.3851	0.277422	-6.86977	6.86977	116.951
		DB_rep2	24.4829	24.4381	0.0447815	-7.10241	7.10241	137.416
		DB_rep3	25.0224	24.2668	0.755555	-6.39163	6.39163	83.9601
		SSB_rep1	25.083	25.7501	-0.667093	-7.81428	7.81428	225.078
		SSB_rep2	24.8275	25.8567	-1.02914	-8.17633	8.17633	289.281
		SSB_rep3	25.7121	25.7006	0.0115138	-7.13567	7.13567	140.622
		RB_rep1	30.2223	27.5478	2.67452	-4.47267	4.47267	22.2028
		RB_rep2	30.0643	27.3575	2.70685	-4.44034	4.44034	21.7107
		RB_rep3	30.5813	27.4435	3.1378	-4.00939	4.00939	16.1045
evm.TU.chr7.1341	ARF9	DB_rep1	31.6164	24.785	6.83139	-2.15051	2.15051	4.43986
		DB_rep2	31.2849	24.7891	6.49581	-2.48609	2.48609	5.60259
		DB_rep3	31.5906	24.7606	6.83	-2.1519	2.1519	4.44414
		SSB_rep1	32.0512	26.0625	5.98876	-2.99314	2.99314	7.96207
		SSB_rep2	31.8472	26.1143	5.73286	-3.24904	3.24904	9.50731
		SSB_rep3	31.892	25.776	6.11597	-2.86593	2.86593	7.29005
		RB_rep1	32.024	27.9261	4.0979	-4.884	4.884	29.5277
		RB_rep2	31.6815	27.7545	3.92701	-5.05489	5.05489	33.241
		RB_rep3	31.7202	27.8872	3.83299	-5.14891	5.14891	35.4794
evm.TU.chr1.726	ABP20	DB_rep1	31.7829	24.785	6.9979	0.502094	-0.502094	0.706081
		DB_rep2	31.5835	24.7891	6.79433	0.298522	-0.298522	0.813085
		DB_rep3	32.4517	24.7606	7.69117	1.19536	-1.19536	0.436676
		SSB_rep1	35.7516	26.0625	9.6891	3.1933	-3.1933	0.109326
		SSB_rep2	38.025	26.1143	11.9106	5.41484	-5.41484	0.0234407
		SSB_rep3	36.1708	25.776	10.3948	3.89898	-3.89898	0.0670333
		RB_rep1	28.8599	27.9261	0.933744	-5.56206	5.56206	47.2441
		RB_rep2	28.7774	27.7545	1.02296	-5.47285	5.47285	44.4111
		RB_rep3	29.3444	27.8872	1.45712	-5.03869	5.03869	32.8697
evm.TU.chr3.361	GH3.6	DB_rep1	33.6987	24.785	8.91363	3.02477	-3.02477	0.122872
		DB_rep2	33.771	24.7891	8.9819	3.09304	-3.09304	0.117193
		DB_rep3	33.4561	24.7606	8.69554	2.80668	-2.80668	0.142924
		SSB_rep1	34.167	26.0625	8.10449	2.21563	-2.21563	0.215292
		SSB_rep2	34.1462	26.1143	8.03192	2.14306	-2.14306	0.226398
		SSB_rep3	34.0335	25.776	8.25753	2.36867	-2.36867	0.193624
		RB_rep1	35.9889	27.9261	8.06271	2.17385	-2.17385	0.221619
		RB_rep2	35.6672	27.7545	7.91276	2.0239	-2.0239	0.245893
		RB_rep3	36.0109	27.8872	8.12362	2.23476	-2.23476	0.212457
evm.TU.chr2.2353	ILL6	DB_rep1	30.6739	24.785	5.88886	1.5847	-1.5847	0.333394
		DB_rep2	30.4078	24.7891	5.61865	1.31448	-1.31448	0.402069
		DB_rep3	30.1907	24.7606	5.4301	1.12594	-1.12594	0.458204
		SSB_rep1	31.3291	26.0625	5.26657	0.962412	-0.962412	0.513198
		SSB_rep2	31.2352	26.1143	5.1209	0.816739	-0.816739	0.567724
		SSB_rep3	31.2347	25.776	5.4587	1.15454	-1.15454	0.44921
		RB_rep1	34.6549	27.9261	6.72874	2.42457	-2.42457	0.186265
		RB_rep2	34.7914	27.7545	7.0369	2.73274	-2.73274	0.15044
		RB_rep3	34.2441	27.8872	6.35688	2.05272	-2.05272	0.241029
evm.TU.chr3.316	LOG1	DB_rep1	29.7797	24.785	4.99461	-3.95418	3.95418	15.4999
		DB_rep2	29.0933	24.7891	4.30416	-4.64463	4.64463	25.0134
		DB_rep3	29.9569	24.7606	5.19635	-3.75244	3.75244	13.4772
		SSB_rep1	30.5341	26.0625	4.47161	-4.47718	4.47718	22.2723
		SSB_rep2	30.4118	26.1143	4.29753	-4.65126	4.65126	25.1286
		SSB_rep3	30.9348	25.776	5.15876	-3.79003	3.79003	13.8329
		RB_rep1	31.2181	27.9261	3.29191	-5.65688	5.65688	50.4535
		RB_rep2	30.2715	27.7545	2.517	-6.43179	6.43179	86.3303
		RB_rep3	32.0721	27.8872	4.18487	-4.76392	4.76392	27.1696
evm.TU.chr6.358	SFP2	DB_rep1	34.1386	24.9847	9.15389	9.15389	-9.15389	0.00175551
		DB_rep2	34.0555	25.1067	8.94879	8.94879	-8.94879	0.0020237
		DB_rep3	34.1297	24.9485	9.18115	9.18115	-9.18115	0.00172266
		SSB_rep1	35.6479	26.4202	9.22767	9.22767	-9.22767	0.00166799
		SSB_rep2	36.2222	26.6091	9.61317	9.61317	-9.61317	0.00127687
		SSB_rep3	35.6117	26.2839	9.32775	9.32775	-9.32775	0.0015562
		RB_rep1	36.3492	28.1913	8.15791	8.15791	-8.15791	0.00350126
		RB_rep2	36.8523	28.206	8.6463	8.6463	-8.6463	0.00249576
		RB_rep3	37.0154	28.5061	8.50931	8.50931	-8.50931	0.00274436
evm.TU.chr2.1196	SWEET1	DB_rep1	29.4953	24.9847	4.51063	4.51063	-4.51063	0.0438699
		DB_rep2	29.463	25.1067	4.35626	4.35626	-4.35626	0.0488242
		DB_rep3	30.0629	24.9485	5.1144	5.1144	-5.1144	0.0288676
		SSB_rep1	31.8723	26.4202	5.45213	5.45213	-5.45213	0.0228425
		SSB_rep2	32.0904	26.6091	5.48134	5.48134	-5.48134	0.0223847
		SSB_rep3	32.3366	26.2839	6.05265	6.05265	-6.05265	0.0150651
		RB_rep1	31.9254	28.1913	3.73413	3.73413	-3.73413	0.0751478
		RB_rep2	32.0599	28.206	3.85387	3.85387	-3.85387	0.0691623
		RB_rep3	32.5984	28.5061	4.09223	4.09223	-4.09223	0.0586296

## Sheet: Table S6
Table S6. Comparison of gene expression levels among three types of buds
Landing number	Gene name	RB vs. DB			RB vs. SSB			SSB vs. DB
		log2FoldChange	p-value	p.adj	log2FoldChange	p-value	p.adj	log2FoldChange	p-value	p.adj
evm.TU.chr2.2569	YUCCA4	2.30201	1.28e-07	1.15e-06	2.11536	1.05403e-05	0.000241245	0.165593	0.797787	0.978413
evm.TU.chr2.2113	YUCCA10	3.91837	5.01e-06	3.28e-05	0.2359	0.876883	0.946057	3.68804	/	/
evm.TU.chr6.1874	PIN1b	1.5302	3.53e-14	8.35e-13	1.22185	1.47373e-10	1.37397e-08	0.286287	0.301854	0.844436
evm.TU.chr6.903	LAX2	-2.47618	1.39e-77	1.49e-74	-1.85455	1.50197e-13	2.56815e-11	-0.650424	0.0148572	0.338762
evm.TU.chr7.1341	ARF9	2.0905	5.52e-19	2.14e-17	1.37503	1.70721e-05	0.000356369	0.696389	0.0816757	0.638057
evm.TU.chr1.726	ABP20	4.19291	0.000272484	0.00117034	1.79804	8.53393e-05	0.00129874	2.37736	0.0126292	0.314889
evm.TU.chr3.361	GH3.6	4.00788	1.57e-06	1.14e-05	2.49254	2.86616e-08	1.51476e-06	1.49657	0.161828	0.760679
evm.TU.chr2.2353	ILL6	-1.93298	4.48e-16	1.32e-14	-1.05029	0.00490457	0.0313671	-0.907574	0.0197641	0.388271
evm.TU.chr3.316	LOG1	1.69799	1.68e-05	9.75e-05	1.48371	1.75382e-12	2.45682e-10	0.192016	0.684738	0.960225
evm.TU.chr6.358	SFP2	2.62016	6.18e-10	8.2e-09	1.39773	0.00637515	0.0382299	1.20792	0.0770609	0.629841
evm.TU.chr2.1196	SWEET1	2.51603	3.24e-16	9.67e-15	1.10711	0.00637434	0.0382299	1.39323	0.00770637	0.262654
